# Supplementary material for: Regulatory Roles of Noncoding RNAs in the Progression of Gastrointestinal Cancers and Health Disparities
Source: Cells. 2022 Aug 7;11(15):2448. doi: 10.3390/cells11152448 (PMC9367924; doi:10.3390/cells11152448)
Supplement: Supplementary file 1 [file cells-11-02448-s001.zip]

Archive with 1 entries (1 files):
- cells-1829485-supplementary.pdf
